# Supplementary material for: Nanos Is Expressed in Somatic and Germline Tissue during Larval and Post-Larval Development of the Annelid Alitta virens
Source: Genes (Basel). 2022 Jan 29;13(2):270. doi: 10.3390/genes13020270 (PMC8871563; doi:10.3390/genes13020270)
Supplement: Supplementary file 1 [file genes-13-00270-s001.zip]

Archive with 1 entries (1 files):
- genes-1560156-supplementary.pdf
